# Supplementary material for: Evaluating the temporal and situational consistency of personality traits in adult dairy cattle
Source: PLoS One. 2018 Oct 1;13(10):e0204619. doi: 10.1371/journal.pone.0204619 (PMC6166944; doi:10.1371/journal.pone.0204619)
Supplement: S1 Table — (XLS) [file pone.0204619.s004.xls]

## Sheet: S1_Table
Arena test, Spring													Arena test, Autumn
Cow	Group	Movement	Exploration duration (sec)	Mirror duration	Object Look duration (sec)	Object Contact duration (sec)	Human Look duration (sec)	Human Contact duration (sec)	Test day	Age (days)	Parity		Cow	Group	Movement	Exploration duration (sec)	Mirror duration	Object Look duration (sec)	Object Contact duration (sec)	Human Look duration (sec)	Human Contact duration (sec)	Test day	Age (days)	Parity
		duration (sec)		(sec)											duration (sec)		(sec)
1	1	142	41	96	3	1	44	0	4	1597	2		1	1	138	74	114	4	0	59	0	9	1835	3
2	1	94	46	179	30	5	33	0	8	1597	2		2	1	157	57	133	1	4	30	0	4	1785	2
3	1	85	35	413	103	10	397	0	6	1519	2		4	1	180	73	129	22	1	36	9	5	1765	3
4	1	273	134	119	30	7	68	11	6	1569	2		5	1	191	69	74	0	14	53	31	5	1782	3
5	1	192	89	46	7	7	25	0	8	1593	2		6	1	259	72	116	31	9	45	0	5	1727	2
6	1	207	108	153	41	16	53	3	8	1538	2		7	1	193	121	91	0	19	85	16	5	1788	3
7	1	265	160	70	17	63	123	30	4	1585	2		8	1	156	76	107	11	15	23	43	5	1808	3
8	1	237	124	56	8	43	50	29	4	1605	3		9	1	196	78	157	42	7	39	1	9	1793	4
9	1	238	121	100	0	6	193	4	6	1562	3		10	1	151	65	220	24	0	83	23	9	1953	3
10	1	195	72	69	27	8	93	25	8	1729	2		11	1	213	114	60	0	2	178	5	4	1756	3
11	1	97	24	407	15	9	114	0	6	1561	3		20	2	190	96	162	30	56	90	32	1	1048	1
20	2	350	188	20	8	36	97	0	1	830	1		23	2	115	49	204	27	5	38	0	3	2083	3
21	2	311	156	51	14	17	76	21	1	1648	2		25	1	195	104	81	32	6	37	13	4	2064	4
22	2	126	74	58	0	15	96	18	2	1824	2		27	2	172	64	30	9	7	83	0	1	2037	2
23	2	162	138	179	13	21	159	0	1	1863	2		28	2	169	18	80	78	3	22	2	2	1045	1
24	2	254	154	150	3	16	69	29	3	1639	2		29	2	168	70	97	23	1	40	88	9	2155	3
25	2	236	79	52	23	35	19	5	1	1841	3		30	2	314	207	40	20	8	206	0	2	1825	3
27	2	189	94	129	15	3	91	0	2	1826	2		31	2	101	41	124	27	12	51	54	9	1586	3
28	2	148	41	194	18	2	45	3	2	833	1		32	2	24	2	242	111	0	134	0	1	1034	1
29	2	272	107	56	7	13	41	44	2	1903	2		33	2	234	143	33	2	0	42	13	1	1895	3
30	2	273	133	33	10	5	128	0	1	1606	2		34	2	237	120	161	7	4	56	5	6	1853	3
31	2	204	94	95	9	40	68	54	3	1341	2		43	3	124	97	196	16	4	24	21	7	1870	2
32	2	210	141	83	276	0	289	0	3	830	1		45	2	210	119	167	70	0	211	0	2	1703	2
33	2	231	94	73	3	7	117	11	2	1684	2		46	3	110	58	267	8	0	78	1	8	1827	3
34	2	319	131	101	21	7	48	35	3	1642	2		47	3	135	85	33	32	0	236	0	6	1787	3
41	3	158	63	243	10	9	24	25	9	1571	2		48	3	146	76	167	2	14	56	16	9	1916	3
42	3	192	125	74	1	11	89	6	7	1744	2		49	3	180	61	119	44	3	138	53	8	1789	3
43	3	190	162	197	14	7	73	7	9	1681	2		50	3	267	121	86	8	8	27	9	6	1047	1
45	3	225	116	116	14	25	41	66	5	1507	2		51	3	173	95	43	8	9	234	0	7	1970	3
46	3	236	108	147	9	19	2	3	7	1630	2		52	3	369	256	19	10	10	129	12	6	1739	3
47	3	253	169	86	18	7	25	0	9	1599	2		53	3	67	17	129	4	2	84	2	7	1746	3
48	3	268	167	55	29	3	42	8	5	1680	2		54	3	258	158	75	32	2	66	22	7	1877	3
49	3	227	160	126	0	2	158	41	5	1585	3		55	3	40	21	223	37	6	303	0	8	1937	3
50	3	339	235	120	32	0	40	1	9	859	1
51	3	126	79	209	77	14	172	0	5	1767	2
52	3	352	255	36	4	4	174	0	9	1551	3
53	3	130	57	162	2	8	70	7	5	1543	2
54	3	160	134	66	19	5	72	4	7	1681	3
55	3	85	53	185	32	16	378	0	9	1747	2
