# Supplementary material for: Evaluating the temporal and situational consistency of personality traits in adult dairy cattle
Source: PLoS One. 2018 Oct 1;13(10):e0204619. doi: 10.1371/journal.pone.0204619 (PMC6166944; doi:10.1371/journal.pone.0204619)
Supplement: S2 Table — Group novel object test results and fixed effects in spring (left) and autumn (right) for the three groups. Retested cows are marked in gray. Mean values for the retested cows are indicated by Mean rep. (XLS) [file pone.0204619.s005.xls]

## Sheet: S2_Table
Group 1 Spring					Group 1 Autumn
Cow	Object	Age (days)	Parity		Cow	Object	Age (days)	Parity
	Contact (sec)					Contact (sec)
5	274	1605	2		5	195	1809	3
6	476	1550	2		6	7	1754	2
7	177	1611	2		7	8	1815	3
8	679	1631	3		8	37	1835	3
9	589	1581	3		9	0	1785	4
10	0	1741	2		10	0	1945	3
11	173	1580	3		11	30	1784	3
1	0	1623	2		12	59	1712	3
2	0	1609	2		13	0	1901	3
3	223	1538	2		14	102	2624	4
4	15	1588	2		15	12	1805	3
Mean	236.909	1605.18	2.273		25	72	2092	4
SD	234.218	50.947	0.445		Mean	43.5	1905.08	3.167
Min	0	1538	2		SD	55.462	237.145	0.553
Max	679	1741	3		Min	0	1712	2
Mean rep	338.286				Max	195	2624	4
					Mean rep	39.571
Group 2 Spring					Group 2 Autumn
Cow	Object	Age (days)	Parity		Cow	Object	Age (days)	Parity
	Contact (sec)					Contact (sec)
26	0	1681	3		26	101	1912	3
27	13	1849	2		27	131	2080	2
28	162	856	1		28	40	1087	1
29	238	1926	2		29	4	2157	3
30	207	1636	2		30	52	1867	3
31	264	1357	2		31	114	1588	3
32	171	846	1		32	213	1077	1
33	357	1707	2		33	41	1938	3
20	346	860	1		34	38	1889	3
21	232	1678	2		35	61	1908	3
22	133	1847	2		36	102	1507	2
23	57	1893	2		37	0	1471	2
24	352	1655	2		38	36	2198	4
25	336	1871	3		45	68	1745	2
Mean	204.857	1547.29	1.929		Mean	71.5	1744.57	2.5
SD	118.334	387.924	0.593		SD	54.541	343.309	0.824
Min	0	846	1		Min	0	1077	1
Max	357	1926	3		Max	213	2198	4
Mean rep	176.5				Mean rep	87
Group 3 Spring					Group 3 Autumn
Cow	Object	Age (days)	Parity		Cow	Object	Age (days)	Parity
	Contact (sec)					Contact (sec)
46	0	1616	2		46	151	1844	3
47	0	1578	2		47	69	1806	3
48	0	1673	2		48	36	1901	3
49	0	1578	3		49	9	1806	3
50	289	838	1		50	83	1066	1
51	0	1760	2		51	27	1988	3
52	5	1530	3		52	313	1758	3
53	80	1536	2		53	152	1764	3
54	0	1667	3		54	6	1895	3
55	0	1726	2		55	0	1954	3
41	0	1550	2		56	163	1827	3
42	183	1730	2		Mean	91.727	1782.64	2.818
43	379	1660	2		SD	91.295	237.319	0.575
44	183	1541	3		Min	0	1066	1
45	634	1500	2		Max	313	1988	3
Mean	116.867	1565.53	2.2		Mean rep	84.6
SD	182.145	209.892	0.542
Min	0	838	1
Max	634	1760	3
Mean rep	37.4
