# Supplementary material for: Evaluating the temporal and situational consistency of personality traits in adult dairy cattle
Source: PLoS One. 2018 Oct 1;13(10):e0204619. doi: 10.1371/journal.pone.0204619 (PMC6166944; doi:10.1371/journal.pone.0204619)
Supplement: S3 Table — ** P < 0.05, * P <0.1 (XLS) [file pone.0204619.s006.xls]

## Sheet: S4_Table
Spring	Movement	Exploration	Mirror	Object Look	Object Contact	Human Look	Human Contact
(39 cows)
Movement	1
Exploration	0.768 **	1
Mirror	-0.618 **	-0.427 **	1
Object Look	-0.122	-0.062	0.291*	1
Object Contact	0.021	-0.07	-0.053	-0.089	1
Human Look	-0.142	0.071	0.066	-0.016	-0.031	1
Human Contact	0.294 *	0.132	-0.145	-0.292 *	0.331 **	-0.245	1
Spring	Movement	Exploration	Mirror	Object Look	Object Contact	Human Look	Human Contact
(33 cows)
Movement	1
Exploration	0.721 **	1
Mirror	-0.639 **	-0.381 **	1
Object Look	-0.139	-0.009	0.262	1
Object Contact	0.005	-0.119	-0.036	-0.052	1
Human Look	-0.11	0.136	0.105	-0.062	-0.05	1
Human Contact	0.282	0.086	-0.132	-0.185	0.297 *	-0.192	1
Autumn		Exploration	Mirror	Object Look	Object Contact	Human Look	Human Contact
(33 cows)
Movement	1
Exploration	0.780 **	1
Mirror	-0.548 **	-0.472 **	1
Object Look	-0.115	-0.236	0.252	1
Object Contact	0.245	0.18	-0.187	-0.206	1
Human Look	-0.013	0.104	-0.075	0.09	-0.117	1
Human Contact	0.086	0.145	-0.038	-0.096	0.26	-0.297 *	1
