# Supplementary material for: Evaluating the temporal and situational consistency of personality traits in adult dairy cattle
Source: PLoS One. 2018 Oct 1;13(10):e0204619. doi: 10.1371/journal.pone.0204619 (PMC6166944; doi:10.1371/journal.pone.0204619)
Supplement: S5 Table — (XLS) [file pone.0204619.s008.xls]

## Sheet: S5_Table
		Spring (39 cows)		Spring (33 cows)		Autumn (33 cows)
		RC1	RC2	RC1	RC2	RC1	RC2
Spring (39 cows)	RC1	1
	RC2	0.18	1
Spring (33 cows)	RC1	1	0.2	1
	RC2	0.12	0.99	0.13	1
Autumn (33 cows)	RC1	0.94	0.25	0.95	0.18	1
	RC2	0.15	0.95	0.15	0.94	0.15	1
